# Supplementary material for: Probiogenomic In-Silico Analysis and Safety Assessment of Lactiplantibacillus plantarum DJF10 Strain Isolated from Korean Raw Milk
Source: Int J Mol Sci. 2022 Nov 21;23(22):14494. doi: 10.3390/ijms232214494 (PMC9699202; doi:10.3390/ijms232214494)
Supplement: Supplementary file 1 [file ijms-23-14494-s001.zip › Table S1.xlsx]

## Sheet: IS Table
Table S1. Insertion sequences found in the Lactiplantibacillus plantarum DJF10 genome using IS finder
IS Element	IS Family	Group	Score (bits)	Size (bp)	E. value	% Identity	Inverted repeats (bp)	Direct repeats (bp)	ORF	Function	Origin	Accession number	COMMENTS
ISLsa1	IS30		2042	1035	0	99	22/27	2	1	Transposase	Lactobacillus sakei	CR936503	ISLsa1 is 62% aa similar to ISLpl1.
ISP2	IS1182		1925	1796	0	99	15	0	1	Transposase	Lactobacillus plantarum	NC_004567	ISP2 is 61% aa similar to ISSau4.
ISLpl2	IS3	IS150	2932	1491	0	99	24/27	3	3	Transposase	Lactobacillus plantarum	CP024414	ISLpl2 is 61% aa similar to ISLsa2; The third ORF is the putative ORFAB reconstructed in silico by possible -1, In the file (Accession number : AF459445) the ISLpl2 is truncated.
ISLsa1	IS30		2022	1035	0	99	22/27	2	1	Transposase	Lactobacillus sakei	CR936503	ISLsa1 is 62% aa similar to ISLpl1.
ISLpl1	IS30		1972	1043	0	99	22/24	ND*	1	Transposase	Lactobacillus plantarum	AF459445	ISLpl1 is 98% aa similar to ISPp1.
ISPp1	IS30		1853	1039	0	98	21/23	ND*	1	Transposase	Pediococcus pentosaceus	Z32771	This element has been found by Vaughan and de Vos (1995) through its similarities to IS1070. However, contrary to these authors' suggestion, the element is apparently complete: its coordinates are (9404-10442) CS. ISPp1 is associated with the sucrose and raffinose operons and is located between the alpha-galactosidase and fructose 6-phospohotransferase genes. (Note that on the same 22-kb fragment…
IS153	IS3	IS3	862	1127	0	95	27/37	ND*	3	Transposase	Lactobacillus sanfranciscensis	AJ239042	IS153 is 62% (ORF1) and 75% (ORF2) aa similar to IS981.Note : there is several differencies between the NCBI sequence and the sequence of the paper …There is a potential frameshift window 5'- AAAAAAG-3'. ISLsa5 is an isoform of IS153. Accession number : EU402605. The IS is mutated and carries an indel.
IS1165	ISL3		2981	1553	0	99	20/39	8	1	Transposase	Leuconostoc mesenteroides	X62617	IS1165 copy number varies from 4 to 13 in Leuconostoc mesenteroides subsp. cremoris, allowing genetic fingerprints of this bacteria. 154 bp downstream of the FIIIlac gene from Lactobacillus casei (Alpert and Chassy, 1988) lies a sequence of 41 bp nearly identical to the right end of IS1165.
IS1310	IS256		2220	1352	0	96	20/25	0	1	Transposase	Enterococcus hirae	AF406971	IS1310 is 75% aa similar to ISEf1.File updated : March 27 2013 :1/ Modifications of the ends of the IS.2/ The file of ISLrh1 was deleted (partial sequence and isoform of this sequence). Accession number : AF063000.
ISP2	IS1182		1294	1796	0	99	15	0	1	Transposase	Lactobacillus plantarum	NC_004567	ISP2 is 61% aa similar to ISSau4.
ISP2	IS1182		404	1796	6e-110	99	15	0	1	Transposase	Lactobacillus plantarum	NC_004567	ISP2 is 61% aa similar to ISSau3.
ISP2	IS1182		389	1796	3e-105	99	15	0	1	Transposase	Lactobacillus plantarum	NC_004567	ISP2 is 61% aa similar to ISSau4.
ISLpl1	IS30		385	1043	3e-105	96	22/24	ND*	1	Transposase	Lactobacillus plantarum	AF459445	ISLpl1 is 98% aa similar to ISPp1.
ISPp1	IS30		359	1039	2e-97	95	21/23	ND*	1	Transposase	Pediococcus pentosaceus	Z32771	This element has been found by Vaughan and de Vos (1995) through its similarities to IS1070. However, contrary to these authors' suggestion, the element is apparently complete: its coordinates are (9404-10442) CS. ISPp1 is associated with the sucrose and raffinose operons and is located between the alpha-galactosidase and fructose 6-phospohotransferase genes. (Note that on the same 22-kb fragment…
ISP2	IS1182		347	347	1e-92	99	15	0	1	Transposase	Lactobacillus plantarum	NC_004567	ISP2 is 61% aa similar to ISSau4.
ISLpl1	IS30		307	1043	1e-82	97	22/24	ND*	1	Transposase	Lactobacillus plantarum	AF459445	ISLpl1 is 98% aa similar to ISPp1.
ISP2	IS1182		266	1796	3e-68	99	22/28	0	1	Transposase	Lactobacillus plantarum	NC_004567	ISP2 is 61% aa similar to ISSau4.
ISPp1	IS30		260	1039	3e-68	97	21/23	ND*	1	Transposase	Pediococcus pentosaceus	Z32771	This element has been found by Vaughan and de Vos (1995) through its similarities to IS1070. However, contrary to these authors' suggestion, the element is apparently complete: its coordinates are (9404-10442) CS. ISPp1 is associated with the sucrose and raffinose operons and is located between the alpha-galactosidase and fructose 6-phospohotransferase genes. (Note that on the same 22-kb fragment…
ISP2	IS1182		220	1796	2e-57	100	15	0	1	Transposase	Lactobacillus plantarum	NC_004567	ISP2 is 61% aa similar to ISSau4.
ISP2	IS1182		218	1796	2e-55	100	15	0	1	Transposase	Lactobacillus plantarum	NC_004567	ISP2 is 61% aa similar to ISSau4.
ISP2	IS1182		212	1796	1e-54	99	15	0	1	Transposase	Lactobacillus plantarum	NC_004567	ISP2 is 61% aa similar to ISSau4.
ISP2	IS1182		212	1796	9e-53	99	15	0	1	Transposase	Lactobacillus plantarum	NC_004567	ISP2 is 61% aa similar to ISSau4.
ISP2	IS1182		212	1796	2e-52	99	15	0	1	Transposase	Lactobacillus plantarum	NC_004567	ISP2 is 61% aa similar to ISSau4.
ISP2	IS1182		202	1796	3e-49	99	15	0	1	Transposase	Lactobacillus plantarum	NC_004567	ISP2 is 61% aa similar to ISSau4.
ISP2	IS1182		196	1796	3e-48	97	15	0	1	Transposase	Lactobacillus plantarum	NC_004567	ISP2 is 61% aa similar to ISSau4.
ISP2	IS1182		196	1796	1e-47	97	15	0	1	Transposase	Lactobacillus plantarum	NC_004567	ISP2 is 61% aa similar to ISSau4.
ISP2	IS1182		188	1796	3e-46	97	15	0	1	Transposase	Lactobacillus plantarum	NC_004567	ISP2 is 61% aa similar to ISSau4.
ISLhe30	IS30		159	1025	5e-38	96	23/34	0	1	Transposase	Lactobacillus helveticus	CBUL010000181	ISLhe30 is 64% aa similar to IS1070.The original sequence named ISLhe30 in Lactobacillus helveticus DPC 4571 (CP000517) share unexpected frameshift. The submitted sequence is the closely related non-mutated sequence (98% aa similar).
ISP1	ISL3		83.8	1433	2e-13	91	8/9	8	1	Transposase	Lactobacillus plantarum	NC_004567	ISP1 is 52% aa similar to ISL3.
ISLpl2	IS3	IS150	61.9	1491	9e-07	100	24/27	3	3	Transposase	Lactobacillus plantarum	CP024414	ISLpl2 is 61% aa similar to ISLsa2; The third ORF is the putative ORFAB reconstructed in silico by possible -1, In the file (Accession number : AF459445) the ISLpl2 is truncated.
ISBame1	IS256		58	1341	2e-06	97	20/26	10,8,8	1	Transposase	Bacillus megaterium	NC_004604	ISBame1 is 80% aa similar to ISEf1.
IS1310	IS256		58	1352	2e-06	95	20/25	0	1	Transposase	Enterococcus hirae	AF406971	IS1310 is 75% aa similar to ISEf1.File updated : March 27 2013 :1/ Modifications of the ends of the IS.2/ The file of ISLrh1 was deleted (partial sequence and isoform of this sequence). Accession number : AF063000.
								ND-Not Determined
