# Supplementary material for: Probiogenomic In-Silico Analysis and Safety Assessment of Lactiplantibacillus plantarum DJF10 Strain Isolated from Korean Raw Milk
Source: Int J Mol Sci. 2022 Nov 21;23(22):14494. doi: 10.3390/ijms232214494 (PMC9699202; doi:10.3390/ijms232214494)
Supplement: Supplementary file 1 [file ijms-23-14494-s001.zip › Table S2.xlsx]

## Sheet: Islandviewer 
Table S2. Genomic Islands found in the Lactiplantibacillus plantarum DJF10 genome using Island viewer
Island start	Island end	Length	Method	Gene ID	Locus	Gene start	Gene end	Strand	Product
4028	44319	40291	Predicted by at least one method	trxA_4	CPMBGJIH_03021	4028	4312	1	Thioredoxin
4028	44319	40291	Predicted by at least one method	trxB_2	CPMBGJIH_03022	4334	5257	1	Thioredoxin reductase
4028	44319	40291	Predicted by at least one method		CPMBGJIH_03023	5273	5923	1	hypothetical protein
4028	44319	40291	Predicted by at least one method		CPMBGJIH_03024	5929	6063	1	hypothetical protein
4028	44319	40291	Predicted by at least one method	trxA_5	CPMBGJIH_03025	6078	6392	1	Thioredoxin
4028	44319	40291	Predicted by at least one method	garB_4	CPMBGJIH_03026	6414	7751	1	Glutathione amide reductase
4028	44319	40291	Predicted by at least one method		CPMBGJIH_03027	8257	8619	-1	hypothetical protein
4028	44319	40291	Predicted by at least one method	slyA_4	CPMBGJIH_03028	8646	9086	-1	Transcriptional regulator SlyA
4028	44319	40291	Predicted by at least one method		CPMBGJIH_03029	9223	9660	1	hypothetical protein
4028	44319	40291	Predicted by at least one method		CPMBGJIH_03030	9672	10094	1	hypothetical protein
4028	44319	40291	Predicted by at least one method		CPMBGJIH_03031	10477	11508	-1	IS30 family transposase ISCth3
4028	44319	40291	Predicted by at least one method		CPMBGJIH_03032	11594	11827	-1	hypothetical protein
4028	44319	40291	Predicted by at least one method		CPMBGJIH_03033	11941	12252	1	hypothetical protein
4028	44319	40291	Predicted by at least one method		CPMBGJIH_03034	12490	12759	-1	hypothetical protein
4028	44319	40291	Predicted by at least one method	soj_3	CPMBGJIH_03035	12746	13648	-1	Sporulation initiation inhibitor protein Soj
4028	44319	40291	Predicted by at least one method		CPMBGJIH_03036	14492	16024	1	hypothetical protein
4028	44319	40291	Predicted by at least one method		CPMBGJIH_03037	16332	16466	1	hypothetical protein
4028	44319	40291	Predicted by at least one method		CPMBGJIH_03038	16504	16821	1	IS5 family transposase ISStma16
4028	44319	40291	Predicted by at least one method		CPMBGJIH_03039	16992	17288	1	hypothetical protein
4028	44319	40291	Predicted by at least one method		CPMBGJIH_03040	17633	17830	1	hypothetical protein
4028	44319	40291	Predicted by at least one method		CPMBGJIH_03041	17859	18389	1	hypothetical protein
4028	44319	40291	Predicted by at least one method		CPMBGJIH_03042	18510	18788	-1	hypothetical protein
4028	44319	40291	Predicted by at least one method		CPMBGJIH_03043	18811	19020	-1	hypothetical protein
4028	44319	40291	Predicted by at least one method		CPMBGJIH_03044	19290	21347	1	hypothetical protein
4028	44319	40291	Predicted by at least one method		CPMBGJIH_03045	21454	21747	1	hypothetical protein
4028	44319	40291	Predicted by at least one method		CPMBGJIH_03046	21787	22401	1	hypothetical protein
4028	44319	40291	Predicted by at least one method		CPMBGJIH_03047	22403	22741	1	hypothetical protein
4028	44319	40291	Predicted by at least one method		CPMBGJIH_03048	22762	23124	1	hypothetical protein
4028	44319	40291	Predicted by at least one method		CPMBGJIH_03049	23093	23752	1	hypothetical protein
4028	44319	40291	Predicted by at least one method		CPMBGJIH_03050	23764	25779	1	hypothetical protein
4028	44319	40291	Predicted by at least one method		CPMBGJIH_03051	25772	27190	1	hypothetical protein
4028	44319	40291	Predicted by at least one method		CPMBGJIH_03052	27192	28361	1	hypothetical protein
4028	44319	40291	Predicted by at least one method		CPMBGJIH_03053	28376	28993	1	hypothetical protein
4028	44319	40291	Predicted by at least one method		CPMBGJIH_03054	28971	29345	1	hypothetical protein
4028	44319	40291	Predicted by at least one method		CPMBGJIH_03055	29346	29804	1	hypothetical protein
4028	44319	40291	Predicted by at least one method		CPMBGJIH_03056	29801	31330	1	hypothetical protein
4028	44319	40291	Predicted by at least one method		CPMBGJIH_03057	31343	31756	1	hypothetical protein
4028	44319	40291	Predicted by at least one method		CPMBGJIH_03058	31769	32638	1	hypothetical protein
4028	44319	40291	Predicted by at least one method	topB_2	CPMBGJIH_03059	32655	34793	1	DNA topoisomerase 3
4028	44319	40291	Predicted by at least one method		CPMBGJIH_03060	34916	35131	1	hypothetical protein
4028	44319	40291	Predicted by at least one method		CPMBGJIH_03061	35135	36259	1	hypothetical protein
4028	44319	40291	Predicted by at least one method		CPMBGJIH_03062	36670	37632	-1	hypothetical protein
4028	44319	40291	Predicted by at least one method		CPMBGJIH_03063	37931	38668	1	hypothetical protein
4028	44319	40291	Predicted by at least one method		CPMBGJIH_03064	38795	39181	-1	hypothetical protein
4028	44319	40291	Predicted by at least one method		CPMBGJIH_03065	39174	39494	-1	hypothetical protein
4028	44319	40291	Predicted by at least one method	umuC	CPMBGJIH_03066	39487	40788	-1	Protein UmuC
4028	44319	40291	Predicted by at least one method		CPMBGJIH_03067	41469	42245	1	hypothetical protein
4028	44319	40291	Predicted by at least one method		CPMBGJIH_03068	42417	42911	-1	hypothetical protein
4028	44319	40291	Predicted by at least one method		CPMBGJIH_03069	43001	43561	1	hypothetical protein
4028	44319	40291	Predicted by at least one method		CPMBGJIH_03070	44182	44319	1	hypothetical protein	1
118920	135533	16613	Predicted by at least one method	ruvB_1	CPMBGJIH_00923	118920	121430	-1	Holliday junction ATP-dependent DNA helicase RuvB
118920	135533	16613	Predicted by at least one method		CPMBGJIH_00922	121450	122136	-1	hypothetical protein
118920	135533	16613	Predicted by at least one method		CPMBGJIH_00921	122385	122645	-1	hypothetical protein
118920	135533	16613	Predicted by at least one method		CPMBGJIH_00920	123052	123468	1	hypothetical protein
118920	135533	16613	Predicted by at least one method		CPMBGJIH_00919	123465	123581	1	hypothetical protein
118920	135533	16613	Predicted by at least one method		CPMBGJIH_00918	123578	124474	1	IS3 family transposase ISSth1b
118920	135533	16613	Predicted by at least one method		CPMBGJIH_00917	125296	125781	-1	hypothetical protein
118920	135533	16613	Predicted by at least one method		CPMBGJIH_00916	125786	127111	-1	hypothetical protein
118920	135533	16613	Predicted by at least one method	rlmH	CPMBGJIH_00915	127185	127664	-1	Ribosomal RNA large subunit methyltransferase H
118920	135533	16613	Predicted by at least one method	htrA	CPMBGJIH_00914	128219	129481	-1	Serine protease Do-like HtrA
118920	135533	16613	Predicted by at least one method	yycJ	CPMBGJIH_00913	129592	130407	-1	Putative metallo-hydrolase YycJ
118920	135533	16613	Predicted by at least one method	yycI	CPMBGJIH_00912	130766	131620	-1	Two-component system WalR/WalK regulatory protein YycI
118920	135533	16613	Predicted by at least one method		CPMBGJIH_00911	131632	132957	-1	hypothetical protein
118920	135533	16613	Predicted by at least one method	walK	CPMBGJIH_00910	132938	134812	-1	Sensor histidine kinase WalK
118920	135533	16613	Predicted by at least one method	walR	CPMBGJIH_00909	134826	135533	-1	Transcriptional regulatory protein WalR	2
1223597	1235408	11811	Predicted by at least one method	tagE	CPMBGJIH_01650	1222048	1223625	1	Poly(glycerol-phosphate) alpha-glucosyltransferase
1223597	1235408	11811	Predicted by at least one method	bmrA	CPMBGJIH_01651	1223597	1225360	1	Multidrug resistance ABC transporter ATP-binding/permease protein BmrA
1223597	1235408	11811	Predicted by at least one method		CPMBGJIH_01652	1225997	1226128	1	hypothetical protein
1223597	1235408	11811	Predicted by at least one method		CPMBGJIH_01653	1226300	1226443	1	hypothetical protein
1223597	1235408	11811	Predicted by at least one method		CPMBGJIH_01654	1226474	1226605	1	hypothetical protein
1223597	1235408	11811	Predicted by at least one method		CPMBGJIH_01655	1226638	1226769	1	hypothetical protein
1223597	1235408	11811	Predicted by at least one method		CPMBGJIH_01656	1226802	1226945	1	hypothetical protein
1223597	1235408	11811	Predicted by at least one method		CPMBGJIH_01657	1226977	1227108	1	hypothetical protein
1223597	1235408	11811	Predicted by at least one method		CPMBGJIH_01658	1227187	1227318	1	hypothetical protein
1223597	1235408	11811	Predicted by at least one method		CPMBGJIH_01659	1227348	1227479	1	hypothetical protein
1223597	1235408	11811	Predicted by at least one method		CPMBGJIH_01660	1227633	1230566	1	hypothetical protein
1223597	1235408	11811	Predicted by at least one method	smc_4	CPMBGJIH_01661	1230666	1232642	1	Chromosome partition protein Smc
1223597	1235408	11811	Predicted by at least one method		CPMBGJIH_01662	1232697	1233182	1	hypothetical protein
1223597	1235408	11811	Predicted by at least one method		CPMBGJIH_01663	1233231	1233503	-1	hypothetical protein
1223597	1235408	11811	Predicted by at least one method		CPMBGJIH_01664	1233528	1233758	-1	hypothetical protein
1223597	1235408	11811	Predicted by at least one method	xerC_7	CPMBGJIH_01665	1234251	1235408	-1	Tyrosine recombinase XerC	3
1393875	1445257	51382	Predicted by at least one method	ywqD_2	CPMBGJIH_03095	1393202	1393930	1	Tyrosine-protein kinase YwqD
1393875	1445257	51382	Predicted by at least one method	ywqE_2	CPMBGJIH_03094	1393875	1394690	1	Tyrosine-protein phosphatase YwqE
1393875	1445257	51382	Predicted by at least one method		CPMBGJIH_03093	1394699	1395223	1	hypothetical protein
1393875	1445257	51382	Predicted by at least one method	arnC_4	CPMBGJIH_03092	1395253	1395972	1	Undecaprenyl-phosphate 4-deoxy-4-formamido-L-arabinose transferase
1393875	1445257	51382	Predicted by at least one method		CPMBGJIH_03091	1395975	1397159	1	hypothetical protein
1393875	1445257	51382	Predicted by at least one method	arnC_3	CPMBGJIH_03090	1397152	1398198	1	Undecaprenyl-phosphate 4-deoxy-4-formamido-L-arabinose transferase
1393875	1445257	51382	Predicted by at least one method		CPMBGJIH_03089	1398259	1399332	1	hypothetical protein
1393875	1445257	51382	Predicted by at least one method		CPMBGJIH_03088	1399335	1400879	1	hypothetical protein
1393875	1445257	51382	Predicted by at least one method		CPMBGJIH_03087	1400886	1401953	1	hypothetical protein
1393875	1445257	51382	Predicted by at least one method		CPMBGJIH_03086	1402074	1403249	-1	IS256 family transposase IS1310
1393875	1445257	51382	Predicted by at least one method		CPMBGJIH_03085	1403583	1404302	-1	ISL3 family transposase IS1165
1393875	1445257	51382	Predicted by at least one method		CPMBGJIH_03084	1404376	1404825	-1	hypothetical protein
1393875	1445257	51382	Predicted by at least one method		CPMBGJIH_03083	1404887	1405009	1	hypothetical protein
1393875	1445257	51382	Predicted by at least one method	bin3_2	CPMBGJIH_03082	1405227	1405817	1	Putative transposon Tn552 DNA-invertase bin3
1393875	1445257	51382	Predicted by at least one method		CPMBGJIH_03081	1407296	1408573	-1	hypothetical protein
1393875	1445257	51382	Predicted by at least one method		CPMBGJIH_03080	1408570	1409853	-1	hypothetical protein
1393875	1445257	51382	Predicted by at least one method		CPMBGJIH_03079	1409877	1412225	-1	hypothetical protein
1393875	1445257	51382	Predicted by at least one method	rhaR_7	CPMBGJIH_03078	1412413	1413453	1	HTH-type transcriptional activator RhaR
1393875	1445257	51382	Predicted by at least one method		CPMBGJIH_03077	1414648	1414890	-1	hypothetical protein
1393875	1445257	51382	Predicted by at least one method		CPMBGJIH_03076	1414897	1415067	-1	hypothetical protein
1393875	1445257	51382	Predicted by at least one method		CPMBGJIH_03075	1415139	1415447	-1	hypothetical protein
1393875	1445257	51382	Predicted by at least one method	soj_4	CPMBGJIH_03074	1415440	1416270	-1	Sporulation initiation inhibitor protein Soj
1393875	1445257	51382	Predicted by at least one method		CPMBGJIH_03073	1417595	1418428	1	hypothetical protein
1393875	1445257	51382	Predicted by at least one method		CPMBGJIH_02969	1422137	1422346	1	hypothetical protein
1393875	1445257	51382	Predicted by at least one method		CPMBGJIH_02970	1422369	1422647	1	hypothetical protein
1393875	1445257	51382	Predicted by at least one method		CPMBGJIH_02971	1423212	1423550	1	IS5 family transposase ISCaa8
1393875	1445257	51382	Predicted by at least one method		CPMBGJIH_02972	1423823	1424731	-1	hypothetical protein
1393875	1445257	51382	Predicted by at least one method		CPMBGJIH_02973	1425546	1425854	-1	hypothetical protein
1393875	1445257	51382	Predicted by at least one method		CPMBGJIH_02974	1426152	1426379	-1	hypothetical protein
1393875	1445257	51382	Predicted by at least one method	soj_2	CPMBGJIH_02975	1427297	1428097	1	Sporulation initiation inhibitor protein Soj
1393875	1445257	51382	Predicted by at least one method		CPMBGJIH_02976	1428099	1428449	1	hypothetical protein
1393875	1445257	51382	Predicted by at least one method	insK_1	CPMBGJIH_02977	1428704	1429591	-1	Putative transposase InsK for insertion sequence element IS150
1393875	1445257	51382	Predicted by at least one method		CPMBGJIH_02978	1429588	1430118	-1	hypothetical protein
1393875	1445257	51382	Predicted by at least one method		CPMBGJIH_02979	1430246	1430707	-1	hypothetical protein
1393875	1445257	51382	Predicted by at least one method		CPMBGJIH_02980	1430917	1431048	1	hypothetical protein
1393875	1445257	51382	Predicted by at least one method		CPMBGJIH_02981	1431055	1431303	1	hypothetical protein
1393875	1445257	51382	Predicted by at least one method	iolT	CPMBGJIH_02982	1431471	1432841	1	Major myo-inositol transporter IolT
1393875	1445257	51382	Predicted by at least one method	yxaB	CPMBGJIH_02983	1432863	1433879	1	General stress protein 30
1393875	1445257	51382	Predicted by at least one method	ydhP_2	CPMBGJIH_02984	1433979	1435145	1	Inner membrane transport protein YdhP
1393875	1445257	51382	Predicted by at least one method		CPMBGJIH_02985	1435313	1436242	1	IS30 family transposase ISLpl1
1393875	1445257	51382	Predicted by at least one method		CPMBGJIH_02986	1436464	1436727	1	hypothetical protein
1393875	1445257	51382	Predicted by at least one method		CPMBGJIH_02987	1437194	1438144	1	hypothetical protein
1393875	1445257	51382	Predicted by at least one method	kup_2	CPMBGJIH_02988	1439248	1441284	1	Low affinity potassium transport system protein kup
1393875	1445257	51382	Predicted by at least one method		CPMBGJIH_02989	1441668	1442105	1	hypothetical protein
1393875	1445257	51382	Predicted by at least one method	pinR_1	CPMBGJIH_02990	1442481	1443050	1	Serine recombinase PinR
1393875	1445257	51382	Predicted by at least one method		CPMBGJIH_02991	1443471	1444415	-1	L-2-hydroxyisocaproate dehydrogenase
1393875	1445257	51382	Predicted by at least one method	mhpD_2	CPMBGJIH_02992	1444448	1445257	-1	2-keto-4-pentenoate hydratase	4
1394699	1401953	7254	Predicted by at least one method		CPMBGJIH_03093	1394699	1395223	1	hypothetical protein
1394699	1401953	7254	Predicted by at least one method	arnC_4	CPMBGJIH_03092	1395253	1395972	1	Undecaprenyl-phosphate 4-deoxy-4-formamido-L-arabinose transferase
1394699	1401953	7254	Predicted by at least one method		CPMBGJIH_03091	1395975	1397159	1	hypothetical protein
1394699	1401953	7254	Predicted by at least one method	arnC_3	CPMBGJIH_03090	1397152	1398198	1	Undecaprenyl-phosphate 4-deoxy-4-formamido-L-arabinose transferase
1394699	1401953	7254	Predicted by at least one method		CPMBGJIH_03089	1398259	1399332	1	hypothetical protein
1394699	1401953	7254	Predicted by at least one method		CPMBGJIH_03088	1399335	1400879	1	hypothetical protein
1394699	1401953	7254	Predicted by at least one method		CPMBGJIH_03087	1400886	1401953	1	hypothetical protein	5
1412413	1418428	6015	Predicted by at least one method	rhaR_7	CPMBGJIH_03078	1412413	1413453	1	HTH-type transcriptional activator RhaR
1412413	1418428	6015	Predicted by at least one method		CPMBGJIH_03077	1414648	1414890	-1	hypothetical protein
1412413	1418428	6015	Predicted by at least one method		CPMBGJIH_03076	1414897	1415067	-1	hypothetical protein
1412413	1418428	6015	Predicted by at least one method		CPMBGJIH_03075	1415139	1415447	-1	hypothetical protein
1412413	1418428	6015	Predicted by at least one method	soj_4	CPMBGJIH_03074	1415440	1416270	-1	Sporulation initiation inhibitor protein Soj
1412413	1418428	6015	Predicted by at least one method		CPMBGJIH_03073	1417595	1418428	1	hypothetical protein	6
1430917	1435145	4228	Predicted by at least one method		CPMBGJIH_02980	1430917	1431048	1	hypothetical protein
1430917	1435145	4228	Predicted by at least one method		CPMBGJIH_02981	1431055	1431303	1	hypothetical protein
1430917	1435145	4228	Predicted by at least one method	iolT	CPMBGJIH_02982	1431471	1432841	1	Major myo-inositol transporter IolT
1430917	1435145	4228	Predicted by at least one method	yxaB	CPMBGJIH_02983	1432863	1433879	1	General stress protein 30
1430917	1435145	4228	Predicted by at least one method	ydhP_2	CPMBGJIH_02984	1433979	1435145	1	Inner membrane transport protein YdhP	7
1459149	1477934	18785	Predicted by at least one method		CPMBGJIH_03004	1459149	1459442	-1	hypothetical protein
1459149	1477934	18785	Predicted by at least one method		CPMBGJIH_03005	1459558	1460616	-1	hypothetical protein
1459149	1477934	18785	Predicted by at least one method	insK_2	CPMBGJIH_03006	1460887	1461318	-1	Putative transposase InsK for insertion sequence element IS150
1459149	1477934	18785	Predicted by at least one method		CPMBGJIH_03007	1461390	1462469	-1	hypothetical protein
1459149	1477934	18785	Predicted by at least one method	hsrA_2	CPMBGJIH_03008	1463140	1464531	1	putative transport protein HsrA
1459149	1477934	18785	Predicted by at least one method	yedJ_2	CPMBGJIH_03009	1464531	1465193	1	putative protein YedJ
1459149	1477934	18785	Predicted by at least one method	ahcY	CPMBGJIH_03010	1465183	1466337	1	S-inosyl-L-homocysteine hydrolase
1459149	1477934	18785	Predicted by at least one method		CPMBGJIH_03011	1466719	1467945	-1	IS110 family transposase ISLhe4
1459149	1477934	18785	Predicted by at least one method		CPMBGJIH_03012	1468539	1469663	-1	hypothetical protein
1459149	1477934	18785	Predicted by at least one method		CPMBGJIH_03013	1469667	1469882	-1	hypothetical protein
1459149	1477934	18785	Predicted by at least one method	topB_1	CPMBGJIH_03014	1470004	1472139	-1	DNA topoisomerase 3
1459149	1477934	18785	Predicted by at least one method		CPMBGJIH_03015	1472146	1472556	-1	hypothetical protein
1459149	1477934	18785	Predicted by at least one method		CPMBGJIH_03016	1472572	1473411	-1	hypothetical protein
1459149	1477934	18785	Predicted by at least one method		CPMBGJIH_03017	1473963	1474346	1	hypothetical protein
1459149	1477934	18785	Predicted by at least one method		CPMBGJIH_03018	1474417	1474659	-1	hypothetical protein
1459149	1477934	18785	Predicted by at least one method	pyrE_2	CPMBGJIH_02460	1477392	1477934	-1	Orotate phosphoribosyltransferase	8
1461390	1466337	4947	Predicted by at least one method		CPMBGJIH_03007	1461390	1462469	-1	hypothetical protein
1461390	1466337	4947	Predicted by at least one method	hsrA_2	CPMBGJIH_03008	1463140	1464531	1	putative transport protein HsrA
1461390	1466337	4947	Predicted by at least one method	yedJ_2	CPMBGJIH_03009	1464531	1465193	1	putative protein YedJ
1461390	1466337	4947	Predicted by at least one method	ahcY	CPMBGJIH_03010	1465183	1466337	1	S-inosyl-L-homocysteine hydrolase	9
1501726	1506735	5009	Predicted by at least one method		CPMBGJIH_02442	1501726	1506735	-1	hypothetical protein	10
1552395	1593105	40710	Predicted by at least one method		CPMBGJIH_02399	1552395	1552853	1	hypothetical protein
1552395	1593105	40710	Predicted by at least one method		CPMBGJIH_02398	1553090	1553296	1	hypothetical protein
1552395	1593105	40710	Predicted by at least one method		CPMBGJIH_02397	1553454	1553912	-1	hypothetical protein
1552395	1593105	40710	Predicted by at least one method		CPMBGJIH_02396	1554095	1554271	-1	hypothetical protein
1552395	1593105	40710	Predicted by at least one method		CPMBGJIH_02395	1554579	1554779	-1	hypothetical protein
1552395	1593105	40710	Predicted by at least one method		CPMBGJIH_02394	1554844	1555257	-1	hypothetical protein
1552395	1593105	40710	Predicted by at least one method		CPMBGJIH_02393	1555264	1555590	-1	hypothetical protein
1552395	1593105	40710	Predicted by at least one method		CPMBGJIH_02392	1555846	1556061	1	hypothetical protein
1552395	1593105	40710	Predicted by at least one method		CPMBGJIH_02391	1556074	1556178	1	hypothetical protein
1552395	1593105	40710	Predicted by at least one method		CPMBGJIH_02390	1556295	1556792	-1	hypothetical protein
1552395	1593105	40710	Predicted by at least one method		CPMBGJIH_02389	1556857	1557591	1	hypothetical protein
1552395	1593105	40710	Predicted by at least one method		CPMBGJIH_02388	1557605	1557787	1	hypothetical protein
1552395	1593105	40710	Predicted by at least one method		CPMBGJIH_02387	1557755	1558474	-1	hypothetical protein
1552395	1593105	40710	Predicted by at least one method		CPMBGJIH_02386	1558567	1558896	1	hypothetical protein
1552395	1593105	40710	Predicted by at least one method		CPMBGJIH_02385	1558986	1559240	1	hypothetical protein
1552395	1593105	40710	Predicted by at least one method		CPMBGJIH_02384	1559243	1559473	1	hypothetical protein
1552395	1593105	40710	Predicted by at least one method		CPMBGJIH_02383	1559516	1559686	1	hypothetical protein
1552395	1593105	40710	Predicted by at least one method		CPMBGJIH_02382	1559687	1559992	1	hypothetical protein
1552395	1593105	40710	Predicted by at least one method		CPMBGJIH_02381	1560012	1560704	1	hypothetical protein
1552395	1593105	40710	Predicted by at least one method		CPMBGJIH_02380	1560754	1561551	1	hypothetical protein
1552395	1593105	40710	Predicted by at least one method	dnaC_2	CPMBGJIH_02379	1561551	1562336	1	DNA replication protein DnaC
1552395	1593105	40710	Predicted by at least one method		CPMBGJIH_02378	1562472	1562651	1	hypothetical protein
1552395	1593105	40710	Predicted by at least one method		CPMBGJIH_02377	1562772	1562882	1	hypothetical protein
1552395	1593105	40710	Predicted by at least one method		CPMBGJIH_02376	1562864	1563355	1	hypothetical protein
1552395	1593105	40710	Predicted by at least one method		CPMBGJIH_02375	1563422	1563580	1	hypothetical protein
1552395	1593105	40710	Predicted by at least one method		CPMBGJIH_02374	1563596	1563982	1	hypothetical protein
1552395	1593105	40710	Predicted by at least one method		CPMBGJIH_02373	1564285	1564752	1	hypothetical protein
1552395	1593105	40710	Predicted by at least one method		CPMBGJIH_02372	1565226	1565792	1	hypothetical protein
1552395	1593105	40710	Predicted by at least one method		CPMBGJIH_02371	1565864	1566067	1	hypothetical protein
1552395	1593105	40710	Predicted by at least one method		CPMBGJIH_02370	1566114	1566293	1	hypothetical protein
1552395	1593105	40710	Predicted by at least one method		CPMBGJIH_02369	1566262	1566774	1	hypothetical protein
1552395	1593105	40710	Predicted by at least one method		CPMBGJIH_02368	1566995	1567456	1	hypothetical protein
1552395	1593105	40710	Predicted by at least one method		CPMBGJIH_02367	1567431	1569350	1	hypothetical protein
1552395	1593105	40710	Predicted by at least one method		CPMBGJIH_02366	1569340	1569534	1	hypothetical protein
1552395	1593105	40710	Predicted by at least one method		CPMBGJIH_02365	1569537	1570733	1	hypothetical protein
1552395	1593105	40710	Predicted by at least one method	clpP_2	CPMBGJIH_02364	1570711	1571499	1	ATP-dependent Clp protease proteolytic subunit
1552395	1593105	40710	Predicted by at least one method		CPMBGJIH_02363	1571499	1572731	1	hypothetical protein
1552395	1593105	40710	Predicted by at least one method		CPMBGJIH_02362	1572804	1573142	1	hypothetical protein
1552395	1593105	40710	Predicted by at least one method		CPMBGJIH_02361	1573126	1573488	1	hypothetical protein
1552395	1593105	40710	Predicted by at least one method		CPMBGJIH_02360	1573478	1573918	1	hypothetical protein
1552395	1593105	40710	Predicted by at least one method		CPMBGJIH_02359	1573915	1574298	1	hypothetical protein
1552395	1593105	40710	Predicted by at least one method		CPMBGJIH_02358	1574299	1574937	1	hypothetical protein
1552395	1593105	40710	Predicted by at least one method		CPMBGJIH_02357	1575139	1575522	1	hypothetical protein
1552395	1593105	40710	Predicted by at least one method		CPMBGJIH_02356	1575519	1575710	1	hypothetical protein
1552395	1593105	40710	Predicted by at least one method	smc_9	CPMBGJIH_02355	1575723	1580657	1	Chromosome partition protein Smc
1552395	1593105	40710	Predicted by at least one method		CPMBGJIH_02354	1580729	1582504	1	hypothetical protein
1552395	1593105	40710	Predicted by at least one method		CPMBGJIH_02353	1582571	1584985	1	hypothetical protein
1552395	1593105	40710	Predicted by at least one method		CPMBGJIH_02352	1585002	1588097	1	hypothetical protein
1552395	1593105	40710	Predicted by at least one method		CPMBGJIH_02351	1588090	1588320	1	hypothetical protein
1552395	1593105	40710	Predicted by at least one method		CPMBGJIH_02350	1588324	1588485	1	hypothetical protein
1552395	1593105	40710	Predicted by at least one method		CPMBGJIH_02349	1588469	1589662	1	hypothetical protein
1552395	1593105	40710	Predicted by at least one method		CPMBGJIH_02348	1589679	1590698	1	hypothetical protein
1552395	1593105	40710	Predicted by at least one method		CPMBGJIH_02347	1590698	1590961	1	hypothetical protein
1552395	1593105	40710	Predicted by at least one method		CPMBGJIH_02346	1590973	1591503	1	hypothetical protein
1552395	1593105	40710	Predicted by at least one method		CPMBGJIH_02344	1592548	1592973	-1	hypothetical protein
1552395	1593105	40710	Predicted by at least one method		CPMBGJIH_02343	1592986	1593105	-1	hypothetical protein	11
2359792	2367583	7791	Predicted by at least one method		CPMBGJIH_01001	2359792	2359989	-1	hypothetical protein
2359792	2367583	7791	Predicted by at least one method	clpE	CPMBGJIH_01002	2360625	2362691	1	ATP-dependent Clp protease ATP-binding subunit ClpE
2359792	2367583	7791	Predicted by at least one method	xerH	CPMBGJIH_01003	2362807	2363367	-1	Tyrosine recombinase XerH
2359792	2367583	7791	Predicted by at least one method		CPMBGJIH_01004	2363552	2363941	-1	hypothetical protein
2359792	2367583	7791	Predicted by at least one method	oppF	CPMBGJIH_01005	2364482	2365447	-1	Oligopeptide transport ATP-binding protein OppF
2359792	2367583	7791	Predicted by at least one method	oppD	CPMBGJIH_01006	2365454	2366533	-1	Oligopeptide transport ATP-binding protein OppD
2359792	2367583	7791	Predicted by at least one method	dppC	CPMBGJIH_01007	2366549	2367583	-1	Dipeptide transport system permease protein DppC	12
2408056	2420160	12104	Predicted by at least one method		CPMBGJIH_01045	2408056	2408964	-1	hypothetical protein
2408056	2420160	12104	Predicted by at least one method		CPMBGJIH_01046	2409401	2409895	-1	hypothetical protein
2408056	2420160	12104	Predicted by at least one method		CPMBGJIH_01047	2410495	2410962	-1	hypothetical protein
2408056	2420160	12104	Predicted by at least one method		CPMBGJIH_01048	2411230	2411721	-1	hypothetical protein
2408056	2420160	12104	Predicted by at least one method		CPMBGJIH_01049	2412364	2412759	-1	hypothetical protein
2408056	2420160	12104	Predicted by at least one method		CPMBGJIH_01050	2413632	2413952	-1	hypothetical protein
2408056	2420160	12104	Predicted by at least one method		CPMBGJIH_01051	2414267	2414581	-1	hypothetical protein
2408056	2420160	12104	Predicted by at least one method		CPMBGJIH_01052	2414900	2415163	-1	hypothetical protein
2408056	2420160	12104	Predicted by at least one method		CPMBGJIH_01053	2415226	2415636	-1	hypothetical protein
2408056	2420160	12104	Predicted by at least one method		CPMBGJIH_01054	2415913	2416428	-1	hypothetical protein
2408056	2420160	12104	Predicted by at least one method		CPMBGJIH_01055	2417148	2417270	-1	hypothetical protein
2408056	2420160	12104	Predicted by at least one method		CPMBGJIH_01056	2417277	2417846	-1	hypothetical protein
2408056	2420160	12104	Predicted by at least one method		CPMBGJIH_01057	2418030	2418194	-1	hypothetical protein
2408056	2420160	12104	Predicted by at least one method		CPMBGJIH_01058	2418318	2418455	-1	hypothetical protein
2408056	2420160	12104	Predicted by at least one method		CPMBGJIH_01059	2418987	2419907	1	IS30 family transposase ISLsa1
2408056	2420160	12104	Predicted by at least one method		CPMBGJIH_01060	2419837	2420160	-1	hypothetical protein
2408056	2420160	12104	Predicted by at least one method		CPMBGJIH_01061	2420139	2420969	-1	hypothetical protein	13
2409401	2417270	7869	Predicted by at least one method		CPMBGJIH_01046	2409401	2409895	-1	hypothetical protein
2409401	2417270	7869	Predicted by at least one method		CPMBGJIH_01047	2410495	2410962	-1	hypothetical protein
2409401	2417270	7869	Predicted by at least one method		CPMBGJIH_01048	2411230	2411721	-1	hypothetical protein
2409401	2417270	7869	Predicted by at least one method		CPMBGJIH_01049	2412364	2412759	-1	hypothetical protein
2409401	2417270	7869	Predicted by at least one method		CPMBGJIH_01050	2413632	2413952	-1	hypothetical protein
2409401	2417270	7869	Predicted by at least one method		CPMBGJIH_01051	2414267	2414581	-1	hypothetical protein
2409401	2417270	7869	Predicted by at least one method		CPMBGJIH_01052	2414900	2415163	-1	hypothetical protein
2409401	2417270	7869	Predicted by at least one method		CPMBGJIH_01053	2415226	2415636	-1	hypothetical protein
2409401	2417270	7869	Predicted by at least one method		CPMBGJIH_01054	2415913	2416428	-1	hypothetical protein
2409401	2417270	7869	Predicted by at least one method		CPMBGJIH_01055	2417148	2417270	-1	hypothetical protein	14
2444672	2459243	14571	Predicted by at least one method		CPMBGJIH_01085	2444672	2445730	1	IS30 family transposase ISCth3
2444672	2459243	14571	Predicted by at least one method		CPMBGJIH_01086	2446000	2446464	1	hypothetical protein
2444672	2459243	14571	Predicted by at least one method	xerC_6	CPMBGJIH_01087	2446344	2447348	-1	Tyrosine recombinase XerC
2444672	2459243	14571	Predicted by at least one method		CPMBGJIH_01088	2447366	2447869	-1	hypothetical protein
2444672	2459243	14571	Predicted by at least one method	hsdR	CPMBGJIH_01089	2447928	2451023	-1	Type-1 restriction enzyme R protein
2444672	2459243	14571	Predicted by at least one method		CPMBGJIH_01090	2451087	2452244	-1	hypothetical protein
2444672	2459243	14571	Predicted by at least one method	prmC_1	CPMBGJIH_01091	2452244	2454823	-1	Release factor glutamine methyltransferase
2444672	2459243	14571	Predicted by at least one method		CPMBGJIH_01092	2454840	2455043	-1	hypothetical protein
2444672	2459243	14571	Predicted by at least one method		CPMBGJIH_01093	2455303	2456838	-1	hypothetical protein
2444672	2459243	14571	Predicted by at least one method		CPMBGJIH_01094	2456844	2457281	-1	hypothetical protein
2444672	2459243	14571	Predicted by at least one method		CPMBGJIH_01095	2457268	2457762	-1	hypothetical protein
2444672	2459243	14571	Predicted by at least one method		CPMBGJIH_01096	2457746	2457952	-1	hypothetical protein
2444672	2459243	14571	Predicted by at least one method		CPMBGJIH_01097	2458051	2458257	-1	hypothetical protein
2444672	2459243	14571	Predicted by at least one method		CPMBGJIH_01098	2458641	2459060	1	hypothetical protein
2444672	2459243	14571	Predicted by at least one method		CPMBGJIH_01099	2458980	2459243	-1	hypothetical protein	15
3077187	3083313	6126	Predicted by at least one method	plnA	CPMBGJIH_02916	3077187	3077333	-1	Bacteriocin plantaricin-A
3077187	3083313	6126	Predicted by at least one method		CPMBGJIH_02917	3077669	3077857	-1	hypothetical protein
3077187	3083313	6126	Predicted by at least one method		CPMBGJIH_02918	3078211	3078957	-1	hypothetical protein
3077187	3083313	6126	Predicted by at least one method		CPMBGJIH_02919	3078988	3080187	-1	hypothetical protein
3077187	3083313	6126	Predicted by at least one method		CPMBGJIH_02920	3080305	3080472	-1	hypothetical protein
3077187	3083313	6126	Predicted by at least one method		CPMBGJIH_02921	3080600	3080800	-1	hypothetical protein
3077187	3083313	6126	Predicted by at least one method		CPMBGJIH_02922	3081662	3081829	1	hypothetical protein
3077187	3083313	6126	Predicted by at least one method		CPMBGJIH_02923	3081860	3082033	1	hypothetical protein
3077187	3083313	6126	Predicted by at least one method		CPMBGJIH_02924	3082030	3082698	1	hypothetical protein
3077187	3083313	6126	Predicted by at least one method		CPMBGJIH_02925	3082723	3082875	1	hypothetical protein
3077187	3083313	6126	Predicted by at least one method		CPMBGJIH_02926	3083110	3083313	-1	hypothetical protein	16
3338698	3408467	69769	Predicted by at least one method		CPMBGJIH_03225	3338698	3338850	1	hypothetical protein
3338698	3408467	69769	Predicted by at least one method		CPMBGJIH_03234	3340143	3340544	-1	hypothetical protein
3338698	3408467	69769	Predicted by at least one method		CPMBGJIH_03201	3342321	3342809	1	hypothetical protein
3338698	3408467	69769	Predicted by at least one method		CPMBGJIH_03202	3344632	3344826	-1	hypothetical protein
3338698	3408467	69769	Predicted by at least one method		CPMBGJIH_03203	3345241	3345600	-1	hypothetical protein
3338698	3408467	69769	Predicted by at least one method	xerC_8	CPMBGJIH_03204	3345613	3346200	-1	Tyrosine recombinase XerC
3338698	3408467	69769	Predicted by at least one method		CPMBGJIH_03205	3346277	3346555	1	hypothetical protein
3338698	3408467	69769	Predicted by at least one method		CPMBGJIH_03206	3346555	3346911	1	hypothetical protein
3338698	3408467	69769	Predicted by at least one method		CPMBGJIH_03207	3347249	3347548	-1	hypothetical protein
3338698	3408467	69769	Predicted by at least one method		CPMBGJIH_03208	3347541	3347819	-1	hypothetical protein
3338698	3408467	69769	Predicted by at least one method		CPMBGJIH_03209	3348064	3348828	-1	hypothetical protein
3338698	3408467	69769	Predicted by at least one method		CPMBGJIH_03210	3349848	3350738	1	hypothetical protein
3338698	3408467	69769	Predicted by at least one method		CPMBGJIH_03193	3359589	3360485	-1	hypothetical protein
3338698	3408467	69769	Predicted by at least one method	pinR_2	CPMBGJIH_03194	3360762	3361316	1	Serine recombinase PinR
3338698	3408467	69769	Predicted by at least one method	dgaR_2	CPMBGJIH_03195	3361924	3364452	-1	Transcriptional regulatory protein DagR
3338698	3408467	69769	Predicted by at least one method		CPMBGJIH_03196	3364686	3365120	1	hypothetical protein
3338698	3408467	69769	Predicted by at least one method	levE	CPMBGJIH_03197	3365136	3365630	1	PTS system fructose-specific EIIB component
3338698	3408467	69769	Predicted by at least one method	manY	CPMBGJIH_03198	3365664	3366512	1	PTS system mannose-specific EIIC component
3338698	3408467	69769	Predicted by at least one method	manZ_2	CPMBGJIH_03199	3366515	3367360	1	PTS system mannose-specific EIID component
3338698	3408467	69769	Predicted by at least one method		CPMBGJIH_03200	3367394	3367726	1	hypothetical protein
3338698	3408467	69769	Predicted by at least one method		CPMBGJIH_03226	3369456	3369965	1	hypothetical protein
3338698	3408467	69769	Predicted by at least one method		CPMBGJIH_03227	3370156	3371241	1	hypothetical protein
3338698	3408467	69769	Predicted by at least one method		CPMBGJIH_03228	3371906	3372862	1	hypothetical protein
3338698	3408467	69769	Predicted by at least one method	mazF	CPMBGJIH_03211	3377167	3377511	-1	Endoribonuclease toxin MazF
3338698	3408467	69769	Predicted by at least one method	mazE	CPMBGJIH_03212	3377505	3377768	-1	Antitoxin MazE
3338698	3408467	69769	Predicted by at least one method	xerC_9	CPMBGJIH_03213	3377854	3378441	1	Tyrosine recombinase XerC
3338698	3408467	69769	Predicted by at least one method		CPMBGJIH_03214	3378780	3379118	1	hypothetical protein
3338698	3408467	69769	Predicted by at least one method		CPMBGJIH_03215	3379076	3379579	1	IS5 family transposase ISAba15
3338698	3408467	69769	Predicted by at least one method		CPMBGJIH_03216	3380446	3380742	-1	hypothetical protein
3338698	3408467	69769	Predicted by at least one method		CPMBGJIH_03217	3381728	3382252	-1	hypothetical protein
3338698	3408467	69769	Predicted by at least one method		CPMBGJIH_03218	3382896	3383138	-1	hypothetical protein
3338698	3408467	69769	Predicted by at least one method	cspL_3	CPMBGJIH_03219	3383225	3383425	-1	Cold shock protein 2
3338698	3408467	69769	Predicted by at least one method		CPMBGJIH_03220	3383548	3383925	-1	hypothetical protein
3338698	3408467	69769	Predicted by at least one method		CPMBGJIH_03165	3385620	3385835	-1	hypothetical protein
3338698	3408467	69769	Predicted by at least one method	topB_3	CPMBGJIH_03166	3385957	3388092	-1	DNA topoisomerase 3
3338698	3408467	69769	Predicted by at least one method		CPMBGJIH_03167	3388099	3388509	-1	hypothetical protein
3338698	3408467	69769	Predicted by at least one method		CPMBGJIH_03168	3388524	3389363	-1	hypothetical protein
3338698	3408467	69769	Predicted by at least one method		CPMBGJIH_03169	3389378	3389767	-1	hypothetical protein
3338698	3408467	69769	Predicted by at least one method		CPMBGJIH_03170	3389782	3391293	-1	hypothetical protein
3338698	3408467	69769	Predicted by at least one method		CPMBGJIH_03171	3391295	3391765	-1	hypothetical protein
3338698	3408467	69769	Predicted by at least one method		CPMBGJIH_03172	3391766	3392134	-1	hypothetical protein
3338698	3408467	69769	Predicted by at least one method		CPMBGJIH_03173	3392121	3392738	-1	hypothetical protein
3338698	3408467	69769	Predicted by at least one method		CPMBGJIH_03174	3392753	3393907	-1	hypothetical protein
3338698	3408467	69769	Predicted by at least one method		CPMBGJIH_03175	3393908	3395326	-1	hypothetical protein
3338698	3408467	69769	Predicted by at least one method		CPMBGJIH_03176	3395319	3397334	-1	hypothetical protein
3338698	3408467	69769	Predicted by at least one method		CPMBGJIH_03177	3397346	3398005	-1	hypothetical protein
3338698	3408467	69769	Predicted by at least one method		CPMBGJIH_03178	3397974	3398336	-1	hypothetical protein
3338698	3408467	69769	Predicted by at least one method		CPMBGJIH_03179	3398357	3398695	-1	hypothetical protein
3338698	3408467	69769	Predicted by at least one method		CPMBGJIH_03180	3398697	3399311	-1	hypothetical protein
3338698	3408467	69769	Predicted by at least one method		CPMBGJIH_03181	3399347	3399589	-1	hypothetical protein
3338698	3408467	69769	Predicted by at least one method		CPMBGJIH_03182	3400779	3401291	-1	hypothetical protein
3338698	3408467	69769	Predicted by at least one method		CPMBGJIH_03183	3404204	3405046	1	hypothetical protein
3338698	3408467	69769	Predicted by at least one method		CPMBGJIH_03184	3405197	3405565	1	hypothetical protein
3338698	3408467	69769	Predicted by at least one method		CPMBGJIH_03185	3405516	3405965	1	hypothetical protein
3338698	3408467	69769	Predicted by at least one method		CPMBGJIH_03186	3406168	3406611	1	hypothetical protein
3338698	3408467	69769	Predicted by at least one method		CPMBGJIH_03187	3406604	3408316	1	hypothetical protein
3338698	3408467	69769	Predicted by at least one method		CPMBGJIH_03188	3408270	3408467	1	hypothetical protein	17
3349848	3360485	10637	Predicted by at least one method		CPMBGJIH_03210	3349848	3350738	1	hypothetical protein
3349848	3360485	10637	Predicted by at least one method		CPMBGJIH_03193	3359589	3360485	-1	hypothetical protein	18
