# Supplementary material for: Probiogenomic In-Silico Analysis and Safety Assessment of Lactiplantibacillus plantarum DJF10 Strain Isolated from Korean Raw Milk
Source: Int J Mol Sci. 2022 Nov 21;23(22):14494. doi: 10.3390/ijms232214494 (PMC9699202; doi:10.3390/ijms232214494)
Supplement: Supplementary file 1 [file ijms-23-14494-s001.zip › Table S3.xlsx]

## Sheet: CARD table 
Table S3. AMR (loose hits) found in the Lactiplantibacillus plantarum DJF10 genome using CARD database
Contig	Start	End	Orientation	Cut_Off	Bitscore	Best_Hit_ARO	Identity	ARO	Associated antibiotic	Resistance Mechanism	AMR Gene Family
contig00010_2	554	2704	-	Loose	199.5	novA	27.74	3002522	aminocoumarin	antibiotic efflux	ATP-binding cassette (ABC) antibiotic efflux pump
contig00014_3	1244	2659	+	Loose	210.3	Staphylococcus aureus LmrS	30.92	3004572	macrolide ; aminoglycoside ; oxazolidinone ; diaminopyrimidine ; phenicol	antibiotic efflux	major facilitator superfamily (MFS) antibiotic efflux pump
contig00007_5	3071	4099	-	Loose	156	macB	37.44	3000535	macrolide	antibiotic efflux	ATP-binding cassette (ABC) antibiotic efflux pump
contig00006_5	6987	8630	-	Loose	205.3	arlS	32.06	3000839	fluoroquinolone ; disinfecting agents and antiseptics	antibiotic efflux	major facilitator superfamily (MFS) antibiotic efflux pump
contig00006_6	8630	9316	-	Loose	250.4	arlR	55.95	3000838	fluoroquinolone ; disinfecting agents and antiseptics	antibiotic efflux	major facilitator superfamily (MFS) antibiotic efflux pump
contig00005_12	13243	13923	+	Loose	136.7	macB	37.9	3000535	macrolide	antibiotic efflux	ATP-binding cassette (ABC) antibiotic efflux pump
contig00011_17	13801	14967	+	Loose	96.7	cmrA	26.04	3002702	phenicol	antibiotic efflux	major facilitator superfamily (MFS) antibiotic efflux pump
contig00010_20	14138	15322	-	Loose	72	rosB	27.42	3003049	peptide	antibiotic efflux	major facilitator superfamily (MFS) antibiotic efflux pump
contig00014_19	14573	14881	+	Loose	78.2	qacH	40.59	3003836	disinfecting agents and antiseptics	antibiotic efflux	small multidrug resistance (SMR) antibiotic efflux pump
contig00014_20	14896	15279	+	Loose	63.2	qacE	36.11	3005009	disinfecting agents and antiseptics	antibiotic efflux	major facilitator superfamily (MFS) antibiotic efflux pump
contig00007_18	16454	17347	-	Loose	75.5	tetA(58)	25.81	3003980	tetracycline	antibiotic efflux	major facilitator superfamily (MFS) antibiotic efflux pump
contig00005_16	16705	17871	-	Loose	87.4	rosB	25.2	3003049	peptide	antibiotic efflux	major facilitator superfamily (MFS) antibiotic efflux pump
contig00003_14	16827	17792	-	Loose	113.6	bcrA	31.76	3002987	peptide	antibiotic efflux	ATP-binding cassette (ABC) antibiotic efflux pump
contig00003_15	17799	18878	-	Loose	101.7	macB	31.47	3000535	macrolide	antibiotic efflux	ATP-binding cassette (ABC) antibiotic efflux pump
contig00007_25	20905	22002	+	Loose	125.9	RanA	34.11	3005091	aminoglycoside	antibiotic efflux	ATP-binding cassette (ABC) antibiotic efflux pump
contig00005_22	25040	26524	+	Loose	320.5	Staphylococcus aureus LmrS	41.72	3004572	macrolide ; aminoglycoside ; oxazolidinone ; diaminopyrimidine ; phenicol	antibiotic efflux	major facilitator superfamily (MFS) antibiotic efflux pump
contig00011_26	25270	26595	-	Loose	240.4	Acinetobacter baumannii AbaF	33.17	3004573	phosphonic acid	antibiotic efflux	major facilitator superfamily (MFS) antibiotic efflux pump
contig00004_26	30394	31137	+	Loose	141.7	tetA(58)	33.64	3003980	tetracycline	antibiotic efflux	major facilitator superfamily (MFS) antibiotic efflux pump
contig00008_28	30443	33292	+	Loose	73.6	TxR	24.81	3005008	tetracycline	antibiotic efflux	ATP-binding cassette (ABC) antibiotic efflux pump
contig00010_39	35425	36396	-	Loose	121.7	macB	31.98	3000535	macrolide	antibiotic efflux	ATP-binding cassette (ABC) antibiotic efflux pump
contig00011_35	36501	37655	-	Loose	75.5	rosB	26.02	3003049	peptide	antibiotic efflux	major facilitator superfamily (MFS) antibiotic efflux pump
contig00005_33	37324	38223	+	Loose	115.9	tetA(58)	26.6	3003980	tetracycline	antibiotic efflux	major facilitator superfamily (MFS) antibiotic efflux pump
contig00007_43	39027	39686	-	Loose	111.3	macB	29.91	3000535	macrolide	antibiotic efflux	ATP-binding cassette (ABC) antibiotic efflux pump
contig00011_44	42953	44353	+	Loose	165.6	lmrB	31.37	3002813	lincosamide	antibiotic efflux	ATP-binding cassette (ABC) antibiotic efflux pump
contig00002_45	44465	45898	+	Loose	387.1	lmrB	44.89	3002813	lincosamide	antibiotic efflux	ATP-binding cassette (ABC) antibiotic efflux pump
contig00005_41	45797	46498	-	Loose	162.5	macB	41.52	3000535	macrolide	antibiotic efflux	ATP-binding cassette (ABC) antibiotic efflux pump
contig00002_50	48686	49909	+	Loose	351.7	mdtG	46.72	3001329	phosphonic acid	antibiotic efflux	major facilitator superfamily (MFS) antibiotic efflux pump
contig00010_56	52633	54078	-	Loose	161	Acinetobacter baumannii AmvA	29.81	3004577	macrolide ; disinfecting agents and antiseptics	antibiotic efflux	major facilitator superfamily (MFS) antibiotic efflux pump
contig00004_54	55332	56210	-	Loose	72.4	bcrA	26.24	3002987	peptide	antibiotic efflux	ATP-binding cassette (ABC) antibiotic efflux pump
contig00010_59	55495	56586	-	Loose	85.5	tetA(58)	25.62	3003980	tetracycline	antibiotic efflux	major facilitator superfamily (MFS) antibiotic efflux pump
contig00006_56	56486	57139	+	Loose	77.4	evgA	26.54	3000832	macrolide ; fluoroquinolone ; penam; tetracycline	antibiotic efflux	major facilitator superfamily (MFS) antibiotic efflux pump; resistance-nodulation-cell division (RND) antibiotic efflux pump
contig00007_58	57578	58282	+	Loose	183.7	arlR	44.59	3000838	fluoroquinolone ; disinfecting agents and antiseptics	antibiotic efflux	major facilitator superfamily (MFS) antibiotic efflux pump
contig00007_59	58269	59645	+	Loose	149.1	arlS	31.41	3000839	fluoroquinolone ; disinfecting agents and antiseptics	antibiotic efflux	major facilitator superfamily (MFS) antibiotic efflux pump
contig00004_58	58716	59474	-	Loose	164.9	macB	40	3000535	macrolide	antibiotic efflux	ATP-binding cassette (ABC) antibiotic efflux pump
contig00007_61	60281	61681	+	Loose	138.7	facT	28.18	3001313	elfamycin	antibiotic efflux	major facilitator superfamily (MFS) antibiotic efflux pump
contig00006_68	65962	66732	+	Loose	85.5	oleC	29.33	3003748	macrolide	antibiotic efflux	ATP-binding cassette (ABC) antibiotic efflux pump
contig00005_68	66046	67833	-	Loose	332	tetB(60)	35.21	3004036	tetracycline	antibiotic efflux	ATP-binding cassette (ABC) antibiotic efflux pump
contig00005_69	67833	69584	-	Loose	346.7	tetA(60)	35.28	3004035	tetracycline	antibiotic efflux	ATP-binding cassette (ABC) antibiotic efflux pump
contig00005_70	69854	71248	+	Loose	188.7	lmrB	28.26	3002813	lincosamide	antibiotic efflux	ATP-binding cassette (ABC) antibiotic efflux pump
contig00006_74	72329	73126	-	Loose	74.7	novA	27.66	3002522	aminocoumarin	antibiotic efflux	ATP-binding cassette (ABC) antibiotic efflux pump
contig00009_66	74169	74867	-	Loose	97.8	bcrA	35.08	3002987	peptide	antibiotic efflux	ATP-binding cassette (ABC) antibiotic efflux pump
contig00001_73	79601	80803	+	Loose	239.2	mdtG	37.5	3001329	phosphonic acid	antibiotic efflux	major facilitator superfamily (MFS) antibiotic efflux pump
contig00009_73	80079	81263	-	Loose	118.2	bcr-1	30.35	3003801	bicyclomycin-like	antibiotic efflux	major facilitator superfamily (MFS) antibiotic efflux pump
contig00005_81	82940	84562	-	Loose	225.7	TaeA	28.76	3003986	pleuromutilin	antibiotic efflux	ATP-binding cassette (ABC) antibiotic efflux pump
contig00006_85	84566	85303	-	Loose	103.6	bcrA	29.7	3002987	peptide	antibiotic efflux	ATP-binding cassette (ABC) antibiotic efflux pump
contig00008_90	90956	91726	-	Loose	116.3	macB	33.62	3000535	macrolide	antibiotic efflux	ATP-binding cassette (ABC) antibiotic efflux pump
contig00001_85	92606	93346	+	Loose	154.5	RanA	35.71	3005091	aminoglycoside	antibiotic efflux	ATP-binding cassette (ABC) antibiotic efflux pump
contig00007_104	104182	105588	+	Loose	95.9	msbA	31.2	3003950	nitroimidazole	antibiotic efflux	ATP-binding cassette (ABC) antibiotic efflux pump
contig00008_111	115990	116718	+	Loose	191	arlR	42.24	3000838	fluoroquinolone ; disinfecting agents and antiseptics	antibiotic efflux	major facilitator superfamily (MFS) antibiotic efflux pump
contig00008_112	116684	118114	+	Loose	104.4	evgS	30.21	3000833	macrolide ; fluoroquinolone ; penam; tetracycline	antibiotic efflux	major facilitator superfamily (MFS) antibiotic efflux pump; resistance-nodulation-cell division (RND) antibiotic efflux pump
contig00004_106	117841	118785	-	Loose	85.9	MexS	26.45	3000813	fluoroquinolone ; diaminopyrimidine ; phenicol	antibiotic efflux	resistance-nodulation-cell division (RND) antibiotic efflux pump
contig00008_116	121163	121972	+	Loose	86.7	bcrA	28.25	3002987	peptide	antibiotic efflux	ATP-binding cassette (ABC) antibiotic efflux pump
contig00008_117	121984	122739	+	Loose	94	RanA	27.24	3005091	aminoglycoside	antibiotic efflux	ATP-binding cassette (ABC) antibiotic efflux pump
contig00007_127	131459	132373	+	Loose	78.2	MexS	31.9	3000813	fluoroquinolone ; diaminopyrimidine ; phenicol	antibiotic efflux	resistance-nodulation-cell division (RND) antibiotic efflux pump
contig00003_127	132172	133932	-	Loose	172.9	novA	28.44	3002522	aminocoumarin	antibiotic efflux	ATP-binding cassette (ABC) antibiotic efflux pump
contig00003_128	133932	135665	-	Loose	149.1	msbA	23.96	3003950	nitroimidazole	antibiotic efflux	ATP-binding cassette (ABC) antibiotic efflux pump
contig00005_122	134361	134999	-	Loose	115.9	bcrA	36.02	3002987	peptide	antibiotic efflux	ATP-binding cassette (ABC) antibiotic efflux pump
contig00008_134	138551	139747	+	Loose	256.1	emeA	40.2	3003551	disinfecting agents and antiseptics	antibiotic efflux	multidrug and toxic compound extrusion (MATE) transporter
contig00006_134	140737	142800	-	Loose	197.2	macB	27.98	3000535	macrolide	antibiotic efflux	ATP-binding cassette (ABC) antibiotic efflux pump
contig00005_132	145116	146873	-	Loose	256.9	msbA	31.45	3003950	nitroimidazole	antibiotic efflux	ATP-binding cassette (ABC) antibiotic efflux pump
contig00006_139	146850	148241	-	Loose	69.7	cdeA	20.15	3003835	fluoroquinolone ; disinfecting agents and antiseptics	antibiotic efflux	multidrug and toxic compound extrusion (MATE) transporter
contig00007_136	148323	149429	-	Loose	96.7	macB	29.95	3000535	macrolide	antibiotic efflux	ATP-binding cassette (ABC) antibiotic efflux pump
contig00005_137	151123	151779	-	Loose	70.9	msbA	28.5	3003950	nitroimidazole	antibiotic efflux	ATP-binding cassette (ABC) antibiotic efflux pump
contig00005_145	159360	160064	-	Loose	101.7	oleC	31.51	3003748	macrolide	antibiotic efflux	ATP-binding cassette (ABC) antibiotic efflux pump
contig00004_148	159520	160230	+	Loose	67	bcrA	24.45	3002987	peptide	antibiotic efflux	ATP-binding cassette (ABC) antibiotic efflux pump
contig00005_146	160065	160844	-	Loose	91.3	tetA(58)	28.39	3003980	tetracycline	antibiotic efflux	major facilitator superfamily (MFS) antibiotic efflux pump
contig00001_158	166850	167851	+	Loose	214.2	mreA	38.03	3007050	macrolide	antibiotic efflux	major facilitator superfamily (MFS) antibiotic efflux pump
contig00007_155	168661	169578	-	Loose	132.9	bcrA	31.58	3002987	peptide	antibiotic efflux	ATP-binding cassette (ABC) antibiotic efflux pump
contig00003_158	169018	169755	-	Loose	82.4	tetA(58)	25.22	3003980	tetracycline	antibiotic efflux	major facilitator superfamily (MFS) antibiotic efflux pump
contig00005_160	172712	174712	-	Loose	213.4	macB	29.12	3000535	macrolide	antibiotic efflux	ATP-binding cassette (ABC) antibiotic efflux pump
contig00007_175	188569	189801	-	Loose	341.7	mdtG	46.05	3001329	phosphonic acid	antibiotic efflux	major facilitator superfamily (MFS) antibiotic efflux pump
contig00003_177	188758	189645	-	Loose	99	tetB(60)	29.1	3004036	tetracycline	antibiotic efflux	ATP-binding cassette (ABC) antibiotic efflux pump
contig00003_178	189621	190466	-	Loose	107.8	msbA	30.47	3003950	nitroimidazole	antibiotic efflux	ATP-binding cassette (ABC) antibiotic efflux pump
contig00007_186	195221	197416	-	Loose	218	novA	29.48	3002522	aminocoumarin	antibiotic efflux	ATP-binding cassette (ABC) antibiotic efflux pump
contig00005_193	205180	206961	-	Loose	592.8	lmrD	56.18	3002882	lincosamide	antibiotic efflux	ATP-binding cassette (ABC) antibiotic efflux pump
contig00005_194	206954	208678	-	Loose	545	patA	49.82	3000024	fluoroquinolone	antibiotic efflux	ATP-binding cassette (ABC) antibiotic efflux pump
contig00006_211	210778	211254	+	Loose	92.8	mgrA	41.75	3000815	fluoroquinolone ; cephalosporin; penam; tetracycline ; peptide ; disinfecting agents and antiseptics	antibiotic efflux	ATP-binding cassette (ABC) antibiotic efflux pump; major facilitator superfamily (MFS) antibiotic efflux pump
contig00004_195	211707	212489	-	Loose	74.3	tetA(58)	28.57	3003980	tetracycline	antibiotic efflux	major facilitator superfamily (MFS) antibiotic efflux pump
contig00001_202	213422	214315	+	Loose	66.6	bcrA	23.85	3002987	peptide	antibiotic efflux	ATP-binding cassette (ABC) antibiotic efflux pump
contig00001_206	217281	218180	-	Loose	137.9	bcrA	31.54	3002987	peptide	antibiotic efflux	ATP-binding cassette (ABC) antibiotic efflux pump
contig00001_214	222201	223088	+	Loose	115.5	tetA(58)	27.04	3003980	tetracycline	antibiotic efflux	major facilitator superfamily (MFS) antibiotic efflux pump
contig00006_225	222855	223712	+	Loose	163.7	tetA(58)	33.66	3003980	tetracycline	antibiotic efflux	major facilitator superfamily (MFS) antibiotic efflux pump
contig00002_197	224717	225913	-	Loose	83.6	rosB	25.27	3003049	peptide	antibiotic efflux	major facilitator superfamily (MFS) antibiotic efflux pump
contig00003_219	224837	225439	-	Loose	68.9	nalD	28.02	3000819	macrolide ; fluoroquinolone ; monobactam; carbapenem; cephalosporin; cephamycin; penam; tetracycline ; peptide ; aminocoumarin ; diaminopyrimidine ; sulfonamide ; phenicol ; penem	antibiotic efflux	resistance-nodulation-cell division (RND) antibiotic efflux pump
contig00001_217	224952	225557	+	Loose	74.3	evgA	23.12	3000832	macrolide ; fluoroquinolone ; penam; tetracycline	antibiotic efflux	major facilitator superfamily (MFS) antibiotic efflux pump; resistance-nodulation-cell division (RND) antibiotic efflux pump
contig00001_220	227641	228585	-	Loose	77	MexS	30.81	3000813	fluoroquinolone ; diaminopyrimidine ; phenicol	antibiotic efflux	resistance-nodulation-cell division (RND) antibiotic efflux pump
contig00006_235	233640	234740	-	Loose	92.8	RanA	25.21	3005091	aminoglycoside	antibiotic efflux	ATP-binding cassette (ABC) antibiotic efflux pump
contig00005_216	235258	236226	-	Loose	65.1	MexS	27.16	3000813	fluoroquinolone ; diaminopyrimidine ; phenicol	antibiotic efflux	resistance-nodulation-cell division (RND) antibiotic efflux pump
contig00004_225	241083	241811	+	Loose	164.9	mtrA	43.59	3000816	macrolide ; penam	antibiotic efflux	resistance-nodulation-cell division (RND) antibiotic efflux pump
contig00004_226	241808	243331	+	Loose	135.6	smeS	30.21	3003067	aminoglycoside ; cephalosporin; cephamycin; penam	antibiotic efflux	resistance-nodulation-cell division (RND) antibiotic efflux pump
contig00001_237	243825	245219	+	Loose	243	lmrB	37.11	3002813	lincosamide	antibiotic efflux	ATP-binding cassette (ABC) antibiotic efflux pump
contig00003_238	246094	247572	+	Loose	352.1	Staphylococcus aureus LmrS	45.13	3004572	macrolide ; aminoglycoside ; oxazolidinone ; diaminopyrimidine ; phenicol	antibiotic efflux	major facilitator superfamily (MFS) antibiotic efflux pump
contig00004_231	248495	250489	+	Loose	216.1	macB	29.64	3000535	macrolide	antibiotic efflux	ATP-binding cassette (ABC) antibiotic efflux pump
contig00004_233	252056	253819	+	Loose	245.4	msbA	29.15	3003950	nitroimidazole	antibiotic efflux	ATP-binding cassette (ABC) antibiotic efflux pump
contig00001_243	253354	253887	+	Loose	72.4	emrR	26.4	3000516	fluoroquinolone	antibiotic efflux	major facilitator superfamily (MFS) antibiotic efflux pump
contig00001_247	257922	258176	+	Loose	75.1	tetA(58)	52.11	3003980	tetracycline	antibiotic efflux	major facilitator superfamily (MFS) antibiotic efflux pump
contig00001_248	258265	258852	+	Loose	180.3	tetA(58)	50.53	3003980	tetracycline	antibiotic efflux	major facilitator superfamily (MFS) antibiotic efflux pump
contig00001_249	258867	259637	+	Loose	203.8	tetB(58)	44.26	3003981	tetracycline	antibiotic efflux	major facilitator superfamily (MFS) antibiotic efflux pump
contig00006_252	260844	262346	-	Loose	176.4	otr(B)	29.69	3002892	tetracycline	antibiotic efflux	major facilitator superfamily (MFS) antibiotic efflux pump
contig00005_244	265578	267056	-	Loose	169.1	lmrB	30.26	3002813	lincosamide	antibiotic efflux	ATP-binding cassette (ABC) antibiotic efflux pump
contig00005_247	269059	269853	+	Loose	94	RanA	25.42	3005091	aminoglycoside	antibiotic efflux	ATP-binding cassette (ABC) antibiotic efflux pump
contig00004_268	278589	280319	+	Loose	400.2	efrA	40.94	3003948	macrolide ; fluoroquinolone ; rifamycin	antibiotic efflux	ATP-binding cassette (ABC) antibiotic efflux pump
contig00004_269	280319	282208	+	Loose	364.8	patB	35.07	3000025	fluoroquinolone	antibiotic efflux	ATP-binding cassette (ABC) antibiotic efflux pump
contig00002_253	286499	287635	-	Loose	102.4	efrA	28.19	3003948	macrolide ; fluoroquinolone ; rifamycin	antibiotic efflux	ATP-binding cassette (ABC) antibiotic efflux pump
contig00001_279	294274	296184	+	Loose	543.1	TaeA	43.68	3003986	pleuromutilin	antibiotic efflux	ATP-binding cassette (ABC) antibiotic efflux pump
contig00002_265	301194	302942	+	Loose	262.7	patA	31.99	3000024	fluoroquinolone	antibiotic efflux	ATP-binding cassette (ABC) antibiotic efflux pump
contig00001_287	302465	303940	+	Loose	134.8	tcr3	27.41	3002893	tetracycline	antibiotic efflux	major facilitator superfamily (MFS) antibiotic efflux pump
contig00002_266	302944	304734	+	Loose	325.5	novA	32.81	3002522	aminocoumarin	antibiotic efflux	ATP-binding cassette (ABC) antibiotic efflux pump
contig00005_280	311804	312517	-	Loose	147.1	macB	38.84	3000535	macrolide	antibiotic efflux	ATP-binding cassette (ABC) antibiotic efflux pump
contig00004_300	311823	312854	+	Loose	144.4	macB	36.65	3000535	macrolide	antibiotic efflux	ATP-binding cassette (ABC) antibiotic efflux pump
contig00001_316	338014	338451	-	Loose	89.4	mgrA	34.27	3000815	fluoroquinolone ; cephalosporin; penam; tetracycline ; peptide ; disinfecting agents and antiseptics	antibiotic efflux	ATP-binding cassette (ABC) antibiotic efflux pump; major facilitator superfamily (MFS) antibiotic efflux pump
contig00003_321	339726	340040	-	Loose	62.8	qacJ	31.37	3007014	disinfecting agents and antiseptics	antibiotic efflux	small multidrug resistance (SMR) antibiotic efflux pump
contig00003_329	346530	346970	+	Loose	79.3	mgrA	35.82	3000815	fluoroquinolone ; cephalosporin; penam; tetracycline ; peptide ; disinfecting agents and antiseptics	antibiotic efflux	ATP-binding cassette (ABC) antibiotic efflux pump; major facilitator superfamily (MFS) antibiotic efflux pump
contig00004_334	349475	350116	+	Loose	124	RanA	30.88	3005091	aminoglycoside	antibiotic efflux	ATP-binding cassette (ABC) antibiotic efflux pump
contig00003_338	354749	355489	-	Loose	136.7	macB	36.68	3000535	macrolide	antibiotic efflux	ATP-binding cassette (ABC) antibiotic efflux pump
contig00005_321	356639	357400	+	Loose	116.3	RanA	28.63	3005091	aminoglycoside	antibiotic efflux	ATP-binding cassette (ABC) antibiotic efflux pump
contig00001_341	363017	363916	-	Loose	151.4	bcrA	33	3002987	peptide	antibiotic efflux	ATP-binding cassette (ABC) antibiotic efflux pump
contig00005_332	368598	369248	-	Loose	107.5	msbA	32.52	3003950	nitroimidazole	antibiotic efflux	ATP-binding cassette (ABC) antibiotic efflux pump
contig00003_360	377750	378598	-	Loose	117.9	mreA	36.42	3007050	macrolide	antibiotic efflux	major facilitator superfamily (MFS) antibiotic efflux pump
contig00001_362	382817	383494	-	Loose	67.8	TaeA	31.98	3003986	pleuromutilin	antibiotic efflux	ATP-binding cassette (ABC) antibiotic efflux pump
contig00003_369	389649	391082	+	Loose	185.3	lmrB	31.46	3002813	lincosamide	antibiotic efflux	ATP-binding cassette (ABC) antibiotic efflux pump
contig00001_372	391728	393092	-	Loose	151.8	QepA2	29.1	3004103	fluoroquinolone	antibiotic efflux	major facilitator superfamily (MFS) antibiotic efflux pump
contig00002_352	394170	394877	+	Loose	199.5	mtrA	48.23	3000816	macrolide ; penam	antibiotic efflux	resistance-nodulation-cell division (RND) antibiotic efflux pump
contig00002_353	394891	396765	+	Loose	148.3	arlS	31.33	3000839	fluoroquinolone ; disinfecting agents and antiseptics	antibiotic efflux	major facilitator superfamily (MFS) antibiotic efflux pump
contig00001_380	399617	400570	+	Loose	109.8	RanA	32.24	3005091	aminoglycoside	antibiotic efflux	ATP-binding cassette (ABC) antibiotic efflux pump
contig00001_386	405544	406611	-	Loose	136.7	macB	36.61	3000535	macrolide	antibiotic efflux	ATP-binding cassette (ABC) antibiotic efflux pump
contig00003_401	422458	423192	-	Loose	136.7	RanA	33.19	3005091	aminoglycoside	antibiotic efflux	ATP-binding cassette (ABC) antibiotic efflux pump
contig00002_399	443335	444339	-	Loose	85.9	MexS	24.24	3000813	fluoroquinolone ; diaminopyrimidine ; phenicol	antibiotic efflux	resistance-nodulation-cell division (RND) antibiotic efflux pump
contig00002_401	445000	446334	-	Loose	201.8	mepA	29.95	3000026	glycylcycline; tetracycline	antibiotic efflux	multidrug and toxic compound extrusion (MATE) transporter
contig00001_432	451235	452938	-	Loose	144.4	facT	28.57	3001313	elfamycin	antibiotic efflux	major facilitator superfamily (MFS) antibiotic efflux pump
contig00002_411	454625	455356	-	Loose	99	macB	32.79	3000535	macrolide	antibiotic efflux	ATP-binding cassette (ABC) antibiotic efflux pump
contig00002_421	463157	464134	-	Loose	75.9	MexS	27.02	3000813	fluoroquinolone ; diaminopyrimidine ; phenicol	antibiotic efflux	resistance-nodulation-cell division (RND) antibiotic efflux pump
contig00001_469	485508	486272	-	Loose	133.3	tetA(58)	28.29	3003980	tetracycline	antibiotic efflux	major facilitator superfamily (MFS) antibiotic efflux pump
contig00001_504	527618	528802	-	Loose	121.7	macB	32.57	3000535	macrolide	antibiotic efflux	ATP-binding cassette (ABC) antibiotic efflux pump
contig00007_106	106365	107885	-	Loose	242.7	lin	32.19	3004651	lincosamide	antibiotic inactivation	lincosamide nucleotidyltransferase (LNU)
contig00005_228	246430	247635	+	Loose	160.2	cmlv	31.95	3002700	phenicol	antibiotic inactivation	chloramphenicol phosphotransferase
contig00001_245	254678	257074	+	Loose	196.4	rphB	36.05	3003992	rifamycin	antibiotic inactivation	rifampin phosphotransferase
contig00001_258	272946	274706	+	Loose	63.9	rphB	28.27	3003992	rifamycin	antibiotic inactivation	rifampin phosphotransferase
contig00004_274	285540	286559	+	Loose	79.3	CMA-2	28.06	3006923	cephalosporin	antibiotic inactivation	CMA beta-lactamase
contig00001_346	366107	366775	+	Loose	134	catQ	33.16	3002687	phenicol	antibiotic inactivation	chloramphenicol acetyltransferase (CAT)
contig00002_409	453524	454303	+	Loose	79	aadA27	28.14	3004682	aminoglycoside	antibiotic inactivation	ANT(3'')
contig00001_3	811	1665	+	Loose	129.4	RlmA(II)	30.88	3001301	macrolide ; lincosamide	antibiotic target alteration	non-erm 23S ribosomal RNA methyltransferase (G748)
contig00001_14	11598	13739	+	Loose	394.8	Streptococcus pneumoniae PBP2x conferring resistance to amoxicillin	36.25	3003043	cephalosporin; cephamycin; penam	antibiotic target alteration	Penicillin-binding protein mutations conferring resistance to beta-lactam antibiotics
contig00004_13	16442	17392	+	Loose	78.2	vanH gene in vanF cluster	27.69	3002945	glycopeptide	antibiotic target alteration	vanH; glycopeptide resistance gene cluster
contig00001_24	23735	26533	+	Loose	363.2	Staphylococcus aureus mupA conferring resistance to mupirocin	30.52	3000521	mupirocin-like	antibiotic target alteration	antibiotic-resistant isoleucyl-tRNA synthetase (ileS)
contig00014_29	25040	26488	+	Loose	474.9	Enterococcus faecalis cls with mutation conferring resistance to daptomycin	50.31	3003760	peptide	antibiotic target alteration	daptomycin resistant cls
contig00007_30	25293	26495	-	Loose	118.6	Mycobacterium tuberculosis ndh with mutation conferring resistance to isoniazid	27.27	3003461	isoniazid-like	antibiotic target alteration	antibiotic resistant ndh
contig00003_24	29136	30713	-	Loose	204.5	Staphylococcus aureus fusA with mutation conferring resistance to fusidic acid	29.32	3003735	fusidane	antibiotic target alteration	antibiotic resistant fusA
contig00009_30	36237	37364	-	Loose	171	vanT gene in vanG cluster	31.44	3002972	glycopeptide	antibiotic target alteration	glycopeptide resistance gene cluster; vanT
contig00009_41	48585	49865	-	Loose	346.3	Staphylococcus aureus murA with mutation conferring resistance to fosfomycin	45.11	3003776	phosphonic acid	antibiotic target alteration	antibiotic-resistant murA transferase
contig00002_61	62259	63086	-	Loose	167.9	bacA	41.16	3002986	peptide	antibiotic target alteration	undecaprenyl pyrophosphate related proteins
contig00008_63	64454	67057	+	Loose	742.3	Listeria monocytogenes mprF	46.24	3003770	peptide	antibiotic target alteration	defensin resistant mprF
contig00004_74	75358	75936	+	Loose	62.4	arnA	35.05	3002985	peptide	antibiotic target alteration	pmr phosphoethanolamine transferase
contig00009_70	77743	78630	-	Loose	95.5	Erm(K)	33	3004643	macrolide ; lincosamide ; streptogramin	antibiotic target alteration	Erm 23S ribosomal RNA methyltransferase
contig00001_77	84729	85916	+	Loose	579.3	Escherichia coli EF-Tu mutants conferring resistance to kirromycin	71.76	3003368	elfamycin	antibiotic target alteration	elfamycin resistant EF-Tu
contig00003_102	107185	107388	-	Loose	81.6	vanU gene in vanG cluster	63.49	3004253	glycopeptide	antibiotic target alteration	glycopeptide resistance gene cluster; vanU
contig00006_106	107754	108749	-	Loose	135.6	PmrF	27.88	3003578	peptide	antibiotic target alteration	pmr phosphoethanolamine transferase
contig00007_117	116013	117191	+	Loose	74.7	vanH gene in vanM cluster	26.23	3002947	glycopeptide	antibiotic target alteration	vanH; glycopeptide resistance gene cluster
contig00006_118	123077	125206	-	Loose	223.8	Helicobacter pylori pbp1 mutants conferring resistance to amoxicillin	30.73	3007060	cephalosporin; cephamycin; penam	antibiotic target alteration	Penicillin-binding protein mutations conferring resistance to beta-lactam antibiotics
contig00001_124	129932	130873	-	Loose	134	PmrF	25.39	3003578	peptide	antibiotic target alteration	pmr phosphoethanolamine transferase
contig00008_133	137824	138381	-	Loose	66.2	vanX gene in vanP cluster	29.83	3007190	glycopeptide	antibiotic target alteration	vanX; glycopeptide resistance gene cluster
contig00001_134	137999	138997	+	Loose	198.7	vanH gene in vanA cluster	35.02	3002942	glycopeptide	antibiotic target alteration	vanH; glycopeptide resistance gene cluster
contig00003_181	193210	195120	+	Loose	150.2	Mycolicibacterium smegmatis ndh with mutation conferring resistance to isoniazid	28.15	3003778	isoniazid-like	antibiotic target alteration	antibiotic resistant ndh
contig00003_224	232738	233511	-	Strict	89	vanY gene in vanB cluster	31.93	3002956	glycopeptide	antibiotic target alteration	vanY; glycopeptide resistance gene cluster
contig00006_241	241058	243484	-	Loose	72	Staphylococcus aureus mupA conferring resistance to mupirocin	23.08	3000521	mupirocin-like	antibiotic target alteration	antibiotic-resistant isoleucyl-tRNA synthetase (ileS)
contig00003_253	263887	264864	+	Loose	103.6	vanH gene in vanF cluster	32.11	3002945	glycopeptide	antibiotic target alteration	vanH; glycopeptide resistance gene cluster
contig00004_293	306182	307498	+	Loose	496.1	Staphylococcus aureus murA with mutation conferring resistance to fosfomycin	59.52	3003776	phosphonic acid	antibiotic target alteration	antibiotic-resistant murA transferase
contig00004_306	317870	318982	+	Loose	242.3	D-Ala-D-Ala ligase	36.86	3003970	glycopeptide	antibiotic target alteration	Van ligase
contig00001_304	321765	323771	+	Loose	676.8	Clostridioides difficile gyrB conferring resistance to fluoroquinolones	56.57	3004562	fluoroquinolone	antibiotic target alteration	fluoroquinolone resistant gyrB
contig00001_305	323785	326235	+	Loose	542.7	Clostridioides difficile gyrA conferring resistance to fluoroquinolones	40.43	3003995	fluoroquinolone	antibiotic target alteration	fluoroquinolone resistant gyrA
contig00005_302	334489	335649	-	Loose	165.6	vanS gene in vanF cluster	32.24	3002936	glycopeptide	antibiotic target alteration	vanS; glycopeptide resistance gene cluster
contig00005_303	335666	336355	-	Loose	221.1	vanR gene in vanF cluster	51.11	3002925	glycopeptide	antibiotic target alteration	glycopeptide resistance gene cluster; vanR
contig00004_325	339185	341854	+	Loose	172.6	Bifidobacterium bifidum ileS conferring resistance to mupirocin	25.97	3003730	mupirocin-like	antibiotic target alteration	antibiotic-resistant isoleucyl-tRNA synthetase (ileS)
contig00002_306	346525	348471	+	Loose	833.9	Staphylococcus aureus gyrB conferring resistance to aminocoumarin	65.13	3003301	aminocoumarin	antibiotic target alteration	aminocoumarin resistant gyrB
contig00002_307	348636	351197	+	Loose	914.4	Clostridioides difficile gyrA conferring resistance to fluoroquinolones	55.82	3003995	fluoroquinolone	antibiotic target alteration	fluoroquinolone resistant gyrA
contig00003_341	356507	357499	-	Loose	164.5	vanH gene in vanP cluster	32.39	3007188	glycopeptide	antibiotic target alteration	vanH; glycopeptide resistance gene cluster
contig00001_379	397129	399432	+	Loose	193.4	Helicobacter pylori pbp1 mutants conferring resistance to amoxicillin	26.42	3007060	cephalosporin; cephamycin; penam	antibiotic target alteration	Penicillin-binding protein mutations conferring resistance to beta-lactam antibiotics
contig00003_417	448991	449965	+	Loose	115.2	vanH gene in vanD cluster	39.33	3002944	glycopeptide	antibiotic target alteration	vanH; glycopeptide resistance gene cluster
contig00001_439	458155	458913	-	Loose	240	Escherichia coli fabI mutations conferring resistance to isoniazid and triclosan	47.24	3004045	disinfecting agents and antiseptics; isoniazid-like	antibiotic target alteration	antibiotic resistant fabI
contig00001_495	519021	519974	-	Loose	127.1	arnA	32.35	3002985	peptide	antibiotic target alteration	pmr phosphoethanolamine transferase
contig00001_551	568761	569528	-	Loose	67.8	tsnR	30.56	3003060	peptide	antibiotic target alteration	non-erm 23S ribosomal RNA methyltransferase (A1067)
contig00003_218	220976	224581	-	Loose	1669.4	Staphylococcus aureus rpoB mutants conferring resistance to rifampicin	69.94	3003285	rifamycin	antibiotic target alteration; antibiotic target replacement	rifamycin-resistant beta-subunit of RNA polymerase (rpoB)
contig00001_55	58236	60074	+	Loose	119.4	Streptomyces rimosus otr(A)	42.25	3002891	tetracycline	antibiotic target protection	tetracycline-resistant ribosomal protection protein
contig00008_96	96648	98630	-	Loose	359.8	optrA	34.71	3003746	oxazolidinone ; phenicol	antibiotic target protection	Miscellaneous ABC-F subfamily ATP-binding cassette ribosomal protection proteins
contig00009_93	102683	104992	+	Loose	83.2	HelR	28.41	3007208	rifamycin	antibiotic target protection	helicase-like RNA polymerase protection protein
contig00001_149	155740	158316	+	Loose	68.9	Streptomyces rimosus otr(A)	30.94	3002891	tetracycline	antibiotic target protection	tetracycline-resistant ribosomal protection protein
contig00007_163	175640	177340	+	Loose	100.5	poxtA	26.16	3004470	tetracycline ; oxazolidinone ; phenicol	antibiotic target protection	Miscellaneous ABC-F subfamily ATP-binding cassette ribosomal protection proteins
contig00001_170	180046	181881	+	Loose	89.7	tet(O/W/O)	37.01	3007123	tetracycline	antibiotic target protection	tetracycline-resistant ribosomal protection protein
contig00003_213	212583	214679	-	Loose	280	tet(T)	27.64	3000193	tetracycline	antibiotic target protection	tetracycline-resistant ribosomal protection protein
contig00004_209	226910	228463	+	Loose	283.5	optrA	33.27	3003746	oxazolidinone ; phenicol	antibiotic target protection	Miscellaneous ABC-F subfamily ATP-binding cassette ribosomal protection proteins
contig00005_261	288773	290560	+	Loose	85.1	tet(O/W/O)	32.68	3007123	tetracycline	antibiotic target protection	tetracycline-resistant ribosomal protection protein
contig00003_314	331335	333641	-	Loose	68.2	HelR	25.56	3007208	rifamycin	antibiotic target protection	helicase-like RNA polymerase protection protein
contig00002_373	416878	417738	-	Loose	150.6	FusF	41.09	3004663	fusidane	antibiotic target protection	Target protecting FusB-type protein conferring resistance to Fusidic acid
contig00002_393	438321	440339	+	Loose	291.6	tet(T)	29.49	3000193	tetracycline	antibiotic target protection	tetracycline-resistant ribosomal protection protein
contig00014_11	8130	9278	+	Loose	134	sul3	33.73	3000413	sulfonamide	antibiotic target replacement	sulfonamide resistant sul
contig00002_42	42687	43127	-	Loose	67.8	mecI	29.91	3000124	penam	antibiotic target replacement	methicillin resistant PBP2
contig00001_281	297157	297648	+	Loose	135.6	dfrE	40.61	3002875	diaminopyrimidine	antibiotic target replacement	trimethoprim resistant dihydrofolate reductase dfr
contig00001_93	99617	100708	+	Loose	67.8	LpsB	23.69	3005051	peptide	reduced permeability to antibiotic	Intrinsic peptide antibiotic resistant Lps
